# Supplementary material for: Postural Adjustments and Kinematic Index Finger Features in Frail Older Adults under Different Equilibrium Constraints
Source: Healthcare (Basel). 2021 Jul 21;9(8):921. doi: 10.3390/healthcare9080921 (PMC8394640; doi:10.3390/healthcare9080921)
Supplement: Supplementary file 1 [file healthcare-09-00921-s001.zip]

Archive with 1 entries (1 files):
- healthcare-1277391-supplementary.xlsx
