# Supplementary material for: Postural Adjustments and Kinematic Index Finger Features in Frail Older Adults under Different Equilibrium Constraints
Source: Healthcare (Basel). 2021 Jul 21;9(8):921. doi: 10.3390/healthcare9080921 (PMC8394640; doi:10.3390/healthcare9080921)
Supplement: Supplementary file 1 [file healthcare-09-00921-s001.zip › healthcare-1277391-supplementary.xlsx]

## Sheet: latency
posição	Del	Ta	Sol	Rf	st	TaLat	SolLat	RfLat	stLat
sit	0.106	0.072	0.11	0.09	0.115	-0.034	0.004	-0.016	0.009
sit	0.074	0.103	0.1	0.113	0.077	0.029	0.026	0.039	0.003
sit	0.078	0.088	0.086	0.113	0.073	0.01	0.008	0.035	-0.005
sit	0.094	0.057	0.101	0.082	0.075	-0.037	0.007	-0.012	-0.019
sit	0.068	0.086	0.105	0.095	0.082	0.018	0.037	0.027	0.014
sit	0.095	0.125	0.076	0.076	0.098	0.03	-0.019	-0.019	0.003
sit	0.092	0.082	0.081	0.08	0.077	-0.01	-0.011	-0.012	-0.015
sit	0.089	0.098	0.03	0.081	0.08	0.009	-0.059	-0.008	-0.009
sit	0.104	0.085	0.078	0.081	0.1	-0.019	-0.026	-0.023	-0.004
sit	0.103	0.093	0.098	0.076	0.11	-0.01	-0.005	-0.027	0.007
situnsup	0.102	0.09	0.1	0.114	0.058	-0.012	-0.002	0.012	-0.044
situnsup	0.091	0.101	0.068	0.089	0.067	0.01	-0.023	-0.002	-0.024
situnsup	0.105	0.073	0.097	0.093	0.1	-0.032	-0.008	-0.012	-0.005
situnsup	0.1	0.07	0.095	0.107	0.087	-0.03	-0.005	0.007	-0.013
situnsup	0.077	0.102	0.1	0.107	0.075	0.025	0.023	0.03	-0.002
situnsup	0.089	0.11	0.108	0.104	0.089	0.021	0.019	0.015	0
situnsup	0.105	0.092	0.035	0.073	0.08	-0.013	-0.07	-0.032	-0.025
situnsup	0.085	0.101	0.098	0.1	0.065	0.016	0.013	0.015	-0.02
situnsup	0.109	0.1	0.065	0.084	0.09	-0.009	-0.044	-0.025	-0.019
situnsup	0.125	0.103	0.064	0.096	0.108	-0.022	-0.061	-0.029	-0.017
up	0.089	0.075	0.074	0.105	0.107	-0.014	-0.015	0.016	0.018
up	0.11	0.01	0.096	0.104	0.08	-0.1	-0.014	-0.006	-0.03
up	0.11	0.047	0.108	0.101	0.085	-0.063	-0.002	-0.009	-0.025
up	0.088	0.084	0.088	0.075	0.107	-0.004	0	-0.013	0.019
up	0.123	0.102	0.125	0.086	0.077	-0.021	0.002	-0.037	-0.046
up	0.082	0.068	0.089	0.096	0.105	-0.014	0.007	0.014	0.023
up	0.098	0.077	0.088	0.098	0.08	-0.021	-0.01	0	-0.018
up	0.097	0.12	0.046	0.065	0.117	0.023	-0.051	-0.032	0.02
up	0.08	0.108	0.091	0.097	0.07	0.028	0.011	0.017	-0.01
up	0.099	0.12	0.106	0.089	0.089	0.021	0.007	-0.01	-0.01

## Sheet: Kinem
post	fingdisp	rt	md	vp	acc/md
Sit Sup	135	546.33	764.16	3.018	0.418448
Sit Sup	120	446.32	738.93	2.628	0.35588
Sit Sup	116.4	527.58	762.93	3.773	0.393128
Sit Sup	115.1	583.9	736.93	3.971	0.369205
Sit Sup	120.3	498.99	683.92	3.847	0.331037
Sit Sup	120.3	490.89	792.19	3.626	0.362501
Sit Sup	117.3	567.99	721.38	3.83	0.393547
Sit Sup	113.4	566.77	693.82	3.395	0.295707
Sit Sup	112.9	578.68	794.92	3.863	0.327016
Sit Sup	116.7	521.21	789.23	2.746	0.338031
Sit Unsup	137	522.67	721.87	3.851	0.41922
Sit Unsup	120	532.29	738.92	3.581	0.32312
Sit Unsup	122.9	599.78	693.82	3.512	0.35417
Sit Unsup	109.7	589.76	789.39	3.962	0.33777
Sit Unsup	116	578.65	792.82	3.821	0.35694
Sit Unsup	116	555.69	702.92	3.466	0.39282
Sit Unsup	112.5	596.43	892.02	3.193	0.3886
Sit Unsup	110.4	589.39	856.93	3.295	0.4374
Sit Unsup	112.3	548.39	792.38	3.835	0.40217
Sit Unsup	112.2	573.49	738.93	3.683	0.33548
Up	137	573.48	739.47	3.824	0.40418
Up	120	612.13	755.59	3.492	0.32948
Up	116	657.39	733.94	2.008	0.32571
Up	112.8	609.83	738.39	2.023	0.34435
Up	116.3	583.27	739.33	3.933	0.31281
Up	116.3	594.92	783.93	3.721	0.35112
Up	110	503.87	793.94	3.22	0.41607
Up	113.6	503.87	798.93	3.329	0.39019
Up	110.2	503.94	765.39	2.181	0.39278

## Sheet: iEMG.
TA100			SOL100			RF100			ST100
sit	situnsup	up	sit	situnsup	up	sit	situnsup	up	sit	situnsup	up
12.1	59.1	3.35	-7.46	-3.53	-2.57	23.94	12.94	4.94	11.95	30.05	13.46
18.16	59.11	18.08	-6.67	-6.4	-6.23	17.94	12.1	6.88	5.3	27.35	2.51
19.87	16.7	28.88	-4.87	-11.73	-7.48	10.26	10.36	5.77	16.49	59.36	9.89
24.53	34.48	3.87	-9.18	-1.07	-0.72	11.12	10.66	5.07	5.59	25.22	8.27
18.93	8.12	15.96	-10.44	-6.57	-8.38	5.84	19.67	11.71	3.61	42.81	13.43
4.47	3.15	5.76	-3.04	-1.49	-10.51	9.28	6.36	17.65	2.19	18.77	16.78
-0.03	0.09	19.76	-11.32	-10.89	-10.12	11.03	14.76	3.31	0.87	22.29	4.93
10.84	-27.68	11.17	-4.97	-2.71	-8.21	4.16	4.62	6.48	16.38	48.61	6.62
4.25	-1.51	10.55	-12.02	-8.53	-10.43	12.45	10.66	9.46	12.66	17.82	15.38
32.82	33.57	12.74	-11.455	-7.43	-12.83	13.9	2.4	8.54	13.36	22.97	7.01
